# Supplementary material for: Cuckoo eyes are an important identification cue for the Oriental reed warbler host
Source: Int J Parasitol Parasites Wildl. 2025 Jan 10;26:101038. doi: 10.1016/j.ijppaw.2025.101038 (PMC11783116; doi:10.1016/j.ijppaw.2025.101038)
Supplement: Multimedia component 1 [file mmc1.xlsx]

## Sheet: dummy eye
species	site	nest ID.	exp. person	exp. date	dummy type	dummy species	eye type	result
Oriental reed warbler (Acrocephalus orientalis)	Sifangtuozi, Jilin, China	1	Hanlin Yan	20220608	3D model	common cuckoo (Cuculus canorus)	eyes not-covered	no attack
Oriental reed warbler (Acrocephalus orientalis)	Sifangtuozi, Jilin, China	2	Hanlin Yan	20220611	3D model	common cuckoo (Cuculus canorus)	eyes not-covered	no attack
Oriental reed warbler (Acrocephalus orientalis)	Sifangtuozi, Jilin, China	3	Hanlin Yan	20220623	3D model	common cuckoo (Cuculus canorus)	eyes not-covered	no attack
Oriental reed warbler (Acrocephalus orientalis)	Sifangtuozi, Jilin, China	4	Hanlin Yan	20220617	3D model	common cuckoo (Cuculus canorus)	eyes not-covered	attack
Oriental reed warbler (Acrocephalus orientalis)	Sifangtuozi, Jilin, China	5	Hanlin Yan	20220617	3D model	common cuckoo (Cuculus canorus)	eyes not-covered	no attack
Oriental reed warbler (Acrocephalus orientalis)	Sifangtuozi, Jilin, China	6	Hanlin Yan	20220617	3D model	common cuckoo (Cuculus canorus)	eyes not-covered	attack
Oriental reed warbler (Acrocephalus orientalis)	Sifangtuozi, Jilin, China	7	Hanlin Yan	20220617	3D model	common cuckoo (Cuculus canorus)	eyes not-covered	attack
Oriental reed warbler (Acrocephalus orientalis)	Sifangtuozi, Jilin, China	8	Hanlin Yan	20220623	3D model	common cuckoo (Cuculus canorus)	eyes not-covered	attack
Oriental reed warbler (Acrocephalus orientalis)	Sifangtuozi, Jilin, China	9	Hanlin Yan	20220617	3D model	common cuckoo (Cuculus canorus)	eyes not-covered	attack
Oriental reed warbler (Acrocephalus orientalis)	Sifangtuozi, Jilin, China	10	Hanlin Yan	20220623	3D model	common cuckoo (Cuculus canorus)	eyes not-covered	mobbing
Oriental reed warbler (Acrocephalus orientalis)	Sifangtuozi, Jilin, China	11	Hanlin Yan	20220623	3D model	common cuckoo (Cuculus canorus)	eyes not-covered	mobbing
Oriental reed warbler (Acrocephalus orientalis)	Sifangtuozi, Jilin, China	12	Hanlin Yan	20220623	3D model	common cuckoo (Cuculus canorus)	eyes not-covered	no attack
Oriental reed warbler (Acrocephalus orientalis)	Sifangtuozi, Jilin, China	13	Hanlin Yan	20220628	3D model	common cuckoo (Cuculus canorus)	eyes not-covered	no attack
Oriental reed warbler (Acrocephalus orientalis)	Sifangtuozi, Jilin, China	14	Hanlin Yan	20220623	3D model	common cuckoo (Cuculus canorus)	eyes not-covered	mobbing
Oriental reed warbler (Acrocephalus orientalis)	Sifangtuozi, Jilin, China	15	Hanlin Yan	20220623	3D model	common cuckoo (Cuculus canorus)	eyes not-covered	attack
Oriental reed warbler (Acrocephalus orientalis)	Sifangtuozi, Jilin, China	16	Hanlin Yan	20220628	3D model	common cuckoo (Cuculus canorus)	eyes not-covered	no attack
Oriental reed warbler (Acrocephalus orientalis)	Sifangtuozi, Jilin, China	17	Hanlin Yan	20220702	3D model	common cuckoo (Cuculus canorus)	eyes not-covered	no attack
Oriental reed warbler (Acrocephalus orientalis)	Sifangtuozi, Jilin, China	18	Hanlin Yan	20220707	3D model	common cuckoo (Cuculus canorus)	eyes covered	mobbing
Oriental reed warbler (Acrocephalus orientalis)	Sifangtuozi, Jilin, China	19	Hanlin Yan	20220707	3D model	common cuckoo (Cuculus canorus)	eyes covered	no attack
Oriental reed warbler (Acrocephalus orientalis)	Sifangtuozi, Jilin, China	20	Hanlin Yan	20220707	3D model	common cuckoo (Cuculus canorus)	eyes covered	no attack
Oriental reed warbler (Acrocephalus orientalis)	Sifangtuozi, Jilin, China	21	Hanlin Yan	20220707	3D model	common cuckoo (Cuculus canorus)	eyes covered	no attack
Oriental reed warbler (Acrocephalus orientalis)	Sifangtuozi, Jilin, China	22	Hanlin Yan	20220708	3D model	common cuckoo (Cuculus canorus)	eyes covered	no attack
Oriental reed warbler (Acrocephalus orientalis)	Sifangtuozi, Jilin, China	23	Hanlin Yan	20220708	3D model	common cuckoo (Cuculus canorus)	eyes covered	no attack
Oriental reed warbler (Acrocephalus orientalis)	Sifangtuozi, Jilin, China	24	Hanlin Yan	20220708	3D model	common cuckoo (Cuculus canorus)	eyes covered	mobbing
Oriental reed warbler (Acrocephalus orientalis)	Sifangtuozi, Jilin, China	25	Hanlin Yan	20220708	3D model	common cuckoo (Cuculus canorus)	eyes covered	no attack
Oriental reed warbler (Acrocephalus orientalis)	Sifangtuozi, Jilin, China	26	Hanlin Yan	20220708	3D model	common cuckoo (Cuculus canorus)	eyes covered	no attack
Oriental reed warbler (Acrocephalus orientalis)	Sifangtuozi, Jilin, China	27	Hanlin Yan	20220708	3D model	common cuckoo (Cuculus canorus)	eyes covered	no attack
Oriental reed warbler (Acrocephalus orientalis)	Sifangtuozi, Jilin, China	28	Hanlin Yan	20220708	3D model	common cuckoo (Cuculus canorus)	eyes covered	no attack
Oriental reed warbler (Acrocephalus orientalis)	Sifangtuozi, Jilin, China	29	Hanlin Yan	20220709	3D model	common cuckoo (Cuculus canorus)	eyes covered	no attack
Oriental reed warbler (Acrocephalus orientalis)	Sifangtuozi, Jilin, China	30	Hanlin Yan	20220709	3D model	common cuckoo (Cuculus canorus)	eyes covered	no attack
Oriental reed warbler (Acrocephalus orientalis)	Sifangtuozi, Jilin, China	31	Hanlin Yan	20220709	3D model	common cuckoo (Cuculus canorus)	eyes covered	no attack
Oriental reed warbler (Acrocephalus orientalis)	Sifangtuozi, Jilin, China	32	Hanlin Yan	20220709	3D model	common cuckoo (Cuculus canorus)	eyes covered	no attack
Oriental reed warbler (Acrocephalus orientalis)	Sifangtuozi, Jilin, China	33	Hanlin Yan	20220711	3D model	common cuckoo (Cuculus canorus)	eyes not-covered, with yellow tape in the chest	attack
Oriental reed warbler (Acrocephalus orientalis)	Sifangtuozi, Jilin, China	34	Hanlin Yan	20220711	3D model	common cuckoo (Cuculus canorus)	eyes not-covered, with yellow tape in the chest	no attack
Oriental reed warbler (Acrocephalus orientalis)	Sifangtuozi, Jilin, China	35	Hanlin Yan	20220711	3D model	common cuckoo (Cuculus canorus)	eyes not-covered, with yellow tape in the chest	no attack
Oriental reed warbler (Acrocephalus orientalis)	Sifangtuozi, Jilin, China	36	Hanlin Yan	20220711	3D model	common cuckoo (Cuculus canorus)	eyes not-covered, with yellow tape in the chest	no attack
Oriental reed warbler (Acrocephalus orientalis)	Sifangtuozi, Jilin, China	37	Hanlin Yan	20220711	3D model	common cuckoo (Cuculus canorus)	eyes not-covered, with yellow tape in the chest	no attack
Oriental reed warbler (Acrocephalus orientalis)	Sifangtuozi, Jilin, China	38	Hanlin Yan	20220704	3D model	common cuckoo (Cuculus canorus)	eyes not-covered, with yellow tape in the chest	attack
Oriental reed warbler (Acrocephalus orientalis)	Sifangtuozi, Jilin, China	39	Hanlin Yan	20220704	3D model	common cuckoo (Cuculus canorus)	eyes not-covered, with yellow tape in the chest	no attack
Oriental reed warbler (Acrocephalus orientalis)	Sifangtuozi, Jilin, China	40	Hanlin Yan	20220704	3D model	common cuckoo (Cuculus canorus)	eyes not-covered, with yellow tape in the chest	attack
Oriental reed warbler (Acrocephalus orientalis)	Sifangtuozi, Jilin, China	41	Hanlin Yan	20220704	3D model	common cuckoo (Cuculus canorus)	eyes not-covered, with yellow tape in the chest	mobbing
Oriental reed warbler (Acrocephalus orientalis)	Sifangtuozi, Jilin, China	1	Hanlin Yan	20220609	3D model	Oriental turtle dove (Streptopelia orientalis)	eyes not-covered	no attack
Oriental reed warbler (Acrocephalus orientalis)	Sifangtuozi, Jilin, China	2	Hanlin Yan	20220614	3D model	Oriental turtle dove (Streptopelia orientalis)	eyes not-covered	no attack
Oriental reed warbler (Acrocephalus orientalis)	Sifangtuozi, Jilin, China	3	Hanlin Yan	20220622	3D model	Oriental turtle dove (Streptopelia orientalis)	eyes not-covered	no attack
Oriental reed warbler (Acrocephalus orientalis)	Sifangtuozi, Jilin, China	4	Hanlin Yan	20220614	3D model	Oriental turtle dove (Streptopelia orientalis)	eyes not-covered	no attack
Oriental reed warbler (Acrocephalus orientalis)	Sifangtuozi, Jilin, China	5	Hanlin Yan	20220622	3D model	Oriental turtle dove (Streptopelia orientalis)	eyes not-covered	no attack
Oriental reed warbler (Acrocephalus orientalis)	Sifangtuozi, Jilin, China	6	Hanlin Yan	20220622	3D model	Oriental turtle dove (Streptopelia orientalis)	eyes not-covered	attack
Oriental reed warbler (Acrocephalus orientalis)	Sifangtuozi, Jilin, China	7	Hanlin Yan	20220621	3D model	Oriental turtle dove (Streptopelia orientalis)	eyes not-covered	no attack
Oriental reed warbler (Acrocephalus orientalis)	Sifangtuozi, Jilin, China	8	Hanlin Yan	20220621	3D model	Oriental turtle dove (Streptopelia orientalis)	eyes not-covered	no attack
Oriental reed warbler (Acrocephalus orientalis)	Sifangtuozi, Jilin, China	9	Hanlin Yan	20220621	3D model	Oriental turtle dove (Streptopelia orientalis)	eyes not-covered	no attack
Oriental reed warbler (Acrocephalus orientalis)	Sifangtuozi, Jilin, China	10	Hanlin Yan	20220621	3D model	Oriental turtle dove (Streptopelia orientalis)	eyes not-covered	no attack
Oriental reed warbler (Acrocephalus orientalis)	Sifangtuozi, Jilin, China	11	Hanlin Yan	20220621	3D model	Oriental turtle dove (Streptopelia orientalis)	eyes not-covered	no attack
Oriental reed warbler (Acrocephalus orientalis)	Sifangtuozi, Jilin, China	12	Hanlin Yan	20220629	3D model	Oriental turtle dove (Streptopelia orientalis)	eyes not-covered	no attack
Oriental reed warbler (Acrocephalus orientalis)	Sifangtuozi, Jilin, China	13	Hanlin Yan	20220629	3D model	Oriental turtle dove (Streptopelia orientalis)	eyes not-covered	no attack
Oriental reed warbler (Acrocephalus orientalis)	Sifangtuozi, Jilin, China	14	Hanlin Yan	20220622	3D model	Oriental turtle dove (Streptopelia orientalis)	eyes not-covered	mobbing
Oriental reed warbler (Acrocephalus orientalis)	Sifangtuozi, Jilin, China	15	Hanlin Yan	20220629	3D model	Oriental turtle dove (Streptopelia orientalis)	eyes not-covered	no attack
Oriental reed warbler (Acrocephalus orientalis)	Sifangtuozi, Jilin, China	16	Hanlin Yan	20220701	3D model	Oriental turtle dove (Streptopelia orientalis)	eyes not-covered	attack
Oriental reed warbler (Acrocephalus orientalis)	Sifangtuozi, Jilin, China	17	Hanlin Yan	20220701	3D model	Oriental turtle dove (Streptopelia orientalis)	eyes not-covered	no attack
Oriental reed warbler (Acrocephalus orientalis)	Sifangtuozi, Jilin, China	18	Hanlin Yan	20220701	3D model	Oriental turtle dove (Streptopelia orientalis)	eyes not-covered	attack
Oriental reed warbler (Acrocephalus orientalis)	Sifangtuozi, Jilin, China	19	Hanlin Yan	20220708	3D model	Oriental turtle dove (Streptopelia orientalis)	eyes covered	mobbing
Oriental reed warbler (Acrocephalus orientalis)	Sifangtuozi, Jilin, China	20	Hanlin Yan	20220708	3D model	Oriental turtle dove (Streptopelia orientalis)	eyes covered	no attack
Oriental reed warbler (Acrocephalus orientalis)	Sifangtuozi, Jilin, China	21	Hanlin Yan	20220708	3D model	Oriental turtle dove (Streptopelia orientalis)	eyes covered	no attack
Oriental reed warbler (Acrocephalus orientalis)	Sifangtuozi, Jilin, China	22	Hanlin Yan	20220708	3D model	Oriental turtle dove (Streptopelia orientalis)	eyes covered	no attack
Oriental reed warbler (Acrocephalus orientalis)	Sifangtuozi, Jilin, China	23	Hanlin Yan	20220708	3D model	Oriental turtle dove (Streptopelia orientalis)	eyes covered	no attack
Oriental reed warbler (Acrocephalus orientalis)	Sifangtuozi, Jilin, China	24	Hanlin Yan	20220708	3D model	Oriental turtle dove (Streptopelia orientalis)	eyes covered	no attack
Oriental reed warbler (Acrocephalus orientalis)	Sifangtuozi, Jilin, China	25	Hanlin Yan	20220709	3D model	Oriental turtle dove (Streptopelia orientalis)	eyes covered	no attack
Oriental reed warbler (Acrocephalus orientalis)	Sifangtuozi, Jilin, China	26	Hanlin Yan	20220709	3D model	Oriental turtle dove (Streptopelia orientalis)	eyes covered	no attack
Oriental reed warbler (Acrocephalus orientalis)	Sifangtuozi, Jilin, China	27	Hanlin Yan	20220709	3D model	Oriental turtle dove (Streptopelia orientalis)	eyes covered	no attack
Oriental reed warbler (Acrocephalus orientalis)	Sifangtuozi, Jilin, China	28	Hanlin Yan	20220709	3D model	Oriental turtle dove (Streptopelia orientalis)	eyes covered	mobbing
Oriental reed warbler (Acrocephalus orientalis)	Sifangtuozi, Jilin, China	29	Hanlin Yan	20220709	3D model	Oriental turtle dove (Streptopelia orientalis)	eyes covered	no attack
Oriental reed warbler (Acrocephalus orientalis)	Sifangtuozi, Jilin, China	30	Hanlin Yan	20220709	3D model	Oriental turtle dove (Streptopelia orientalis)	eyes covered	no attack
Oriental reed warbler (Acrocephalus orientalis)	Sifangtuozi, Jilin, China	31	Hanlin Yan	20220709	3D model	Oriental turtle dove (Streptopelia orientalis)	eyes covered	no attack
Oriental reed warbler (Acrocephalus orientalis)	Sifangtuozi, Jilin, China	32	Hanlin Yan	20220709	3D model	Oriental turtle dove (Streptopelia orientalis)	eyes covered	no attack
Oriental reed warbler (Acrocephalus orientalis)	Sifangtuozi, Jilin, China	33	Hanlin Yan	20220709	3D model	Oriental turtle dove (Streptopelia orientalis)	eyes covered	no attack
Oriental reed warbler (Acrocephalus orientalis)	Sifangtuozi, Jilin, China	34	Hanlin Yan	20220712	3D model	Oriental turtle dove (Streptopelia orientalis)	eyes not-covered, with yellow tape in the chest	no attack
Oriental reed warbler (Acrocephalus orientalis)	Sifangtuozi, Jilin, China	35	Hanlin Yan	20220712	3D model	Oriental turtle dove (Streptopelia orientalis)	eyes not-covered, with yellow tape in the chest	no attack
Oriental reed warbler (Acrocephalus orientalis)	Sifangtuozi, Jilin, China	36	Hanlin Yan	20220712	3D model	Oriental turtle dove (Streptopelia orientalis)	eyes not-covered, with yellow tape in the chest	no attack
Oriental reed warbler (Acrocephalus orientalis)	Sifangtuozi, Jilin, China	37	Hanlin Yan	20220712	3D model	Oriental turtle dove (Streptopelia orientalis)	eyes not-covered, with yellow tape in the chest	attack
Oriental reed warbler (Acrocephalus orientalis)	Sifangtuozi, Jilin, China	38	Hanlin Yan	20220712	3D model	Oriental turtle dove (Streptopelia orientalis)	eyes not-covered, with yellow tape in the chest	no attack
Oriental reed warbler (Acrocephalus orientalis)	Sifangtuozi, Jilin, China	39	Hanlin Yan	20220704	3D model	Oriental turtle dove (Streptopelia orientalis)	eyes not-covered, with yellow tape in the chest	no attack
Oriental reed warbler (Acrocephalus orientalis)	Sifangtuozi, Jilin, China	40	Hanlin Yan	20220704	3D model	Oriental turtle dove (Streptopelia orientalis)	eyes not-covered, with yellow tape in the chest	no attack
Oriental reed warbler (Acrocephalus orientalis)	Sifangtuozi, Jilin, China	41	Hanlin Yan	20220704	3D model	Oriental turtle dove (Streptopelia orientalis)	eyes not-covered, with yellow tape in the chest	no attack
Oriental reed warbler (Acrocephalus orientalis)	Sifangtuozi, Jilin, China	42	Hanlin Yan	20220704	3D model	Oriental turtle dove (Streptopelia orientalis)	eyes not-covered, with yellow tape in the chest	no attack
